# Supplementary material for: Nurse-Led Electrical External Cardioversion of Patients with Atrial Arrhythmia: A Systematic Review Update and Meta-Analysis
Source: Nurs Rep. 2025 Jan 23;15(2):32. doi: 10.3390/nursrep15020032 (PMC11858258; doi:10.3390/nursrep15020032)
Supplement: Supplementary file 1 [file nursrep-15-00032-s001.zip]

Archive with 1 entries (1 files):
- nursrep-3388299-supplementary.pdf
